# Supplementary material for: Association between Maternal Non-Coding Interferon-λ Polymorphisms and Congenital Zika Syndrome in a Cohort from Brazilian Northeast
Source: Viruses. 2021 Nov 10;13(11):2253. doi: 10.3390/v13112253 (PMC8622836; doi:10.3390/v13112253)
Supplement: Supplementary file 1 [file viruses-13-02253-s001.zip]

Archive with 1 entries (1 files):
- viruses-1424850-si proofdone.pdf
